# Supplementary material for: BacExplorer: an integrated platform for de novo bacterial genome annotation
Source: Bioinform Adv. 2025 Nov 9;5(1):vbaf281. doi: 10.1093/bioadv/vbaf281 (PMC12640510; doi:10.1093/bioadv/vbaf281)
Supplement: vbaf281_Supplementary_Data [file vbaf281_supplementary_data.xlsx]

## Sheet: TableS1
	BacExplorer	ASA3P	Bacpipe	Bactopia	Campype	Patric	rMAP	Tormes
ABRicate	✓	×	×	✓	✓	×	✓	✓
agrvate	✓	×	×	✓	×	×	×	×
AMRFinder+	✓	×	×	✓	✓	✓	✓	×
Aragorn	×	×	✓	✓	×	×	×	×
ARG-ANNOT	✓	×	×	✓	✓	×	✓	✓
CARD	✓	✓	✓	✓	✓	✓	✓	✓
CGE	×*	×	✓	×	×	✓	×	×
ClermonTyping	✓	×	×	✓	×	×	×	×
EcOH	✓	×	×	✓	×	×	×	×
Ecoli VF	✓	×	×	×	×	×	×	×
EcTyper	✓	×	×	✓	×	×	×	×
emmTyper	✓	×	✓	×	×	×	×	×
FimTyper	✓	×	×	×	×	×	×	✓
Genomad	✓	×	×	×	×	×	×	×
genotyphi	×	×	×	✓	×	×	×	×
HICAP	✓	×	×	✓	×	×	×	×
hpsuissero	×	×	×	✓	×	×	×	×
ISMapper	×	×	×	×	×	×	✓	×
Kaptive	×	×	×	×	×	×	×	✓
kleborate	✓	×	×	✓	×	×	✓	×
Legsta	✓	×	×	✓	×	×	×	×
LisSero	✓	×	×	✓	×	×	×	×
MEGARes	✓	×	×	✓	×	×	✓	×
Meningotype	✓	×	×	✓	×	×	×	×
NCBI taxonomy database	×	×	×	✓	×	✓	✓	×
ngmaster	✓	×	×	✓	×	×	×	×
Pasty	✓	×	×	✓	×	×	×	×
Plasmidfinder	✓	×	✓	✓	✓	×	✓	✓*
PointFinder	×	×	×	×	×	×	×	✓*
Prokka	×	×	✓	✓	×	×	✓	✓
PubMLST.org	✓	✓	×	✓	✓	×	✓	✓
Resfams	×	×	✓	×	×	×	×	×
ResFinder	✓	×	✓	✓	✓	×	✓	✓
RGI	×*	✓	×	×	×	×	×	×
SerotypeFinder	✓	×	×	×	×	×	×	✓
Shigatyper	✓	×	×	✓	×	×	×	×
ShigEiFinder	✓	×	×	✓	×	×	×	×
SILVA	×	✓	×	✓	×	×	×	×
SISTR	×	×	×	×	×	×	×	✓
snippy	×	×	×	✓	✓	×	✓	×
spatyper	✓	×	×	✓	×	×	×	×
SRST2	×	×	×	✓	×	×	×	×
sscmec	✓	×	×	✓	×	×	×	×
stecfinder	×	×	×	✓	×	×	×	×
VFDB	✓	✓	✓	✓	✓	✓	✓	✓
Virulence Finder	✓	×	✓	×	×	×	×	×
*RGI and CGE are not integrated in BacExplorer, but we have incorporated all the databases used by them

## Sheet: TableS2
		BacExplorer	ASA3P	Bacpipe	Bactopia	Campype	Patric	rMAP	Tormes
FASTA	1CZ	4m	28m 3 s	24m 27s	18m 12s	28m 3s	8m 37s	NS	4m32s
	5CT	6m	2h 23m 54s	17m17s	17m 23s	27m 35s	9m 4s	NS	4m40s
	KP1	5m	/	30m27s	14m 24s	20m 54s	4m 58s	NS	4m51s
	KP2	4m	/	30m51s	9m 3s	19m 13s	5m	NS	4m45s
	KP3	5m	/	1h32m	8m 35s	19m 1s	4m 51s	/	4m38s
FASTQ	1CZ	1h10m	57m 5s	/	19m3s	48m 2s	55m	/	59m55s
	5CT	25m	/	/	9m44s	34m 18s	17m 24s	/	10m14s
